# Supplementary material for: Acupuncture Treatment Alleviating Pyroptosis on Asthma Inflammation in Mice via Micro‐RNA‐223/NLRP3 Pathway
Source: Mediators Inflamm. 2026 Jul 12;2026:5665377. doi: 10.1155/mi/5665377 (PMC13358362; doi:10.1155/mi/5665377)
Supplement: Supplementary file 1 — Supporting Information Additional file 1: Figure S1: The flow chart of study. Figure S2: Supporting file for original images. [file MI-2026-5665377-s001.zip]

Archive with 3 entries (2 files):
- 5665377.f1/
- 5665377.f1/Fig.S1  supplement file for flow chart.pdf
- 5665377.f1/Fig.S2 supplementary file for  original images.docx
